# Supplementary material for: Long-term outcomes of laparoscopic Extralevator Abdominoperineal excision with modified position change for low rectal Cancer treatment
Source: BMC Cancer. 2022 Aug 24;22:916. doi: 10.1186/s12885-022-10019-2 (PMC9404665; doi:10.1186/s12885-022-10019-2)
Supplement: Supplementary file 1 — Additional file 1. [file 12885_2022_10019_MOESM1_ESM.xlsx]

## Sheet: Sheet1
Patient number	Gender	Age (years)	Date of hospital admission	Date of surgery	BMI(kg/m2)	ASA class	Distance to anal verge (cm)	Preoperative stage	Neoadjuvant chemoradiotherapy	Conversion to open surgery	Operative time (min)	Amount of intraoperative blood loss (mL)	Intraoperative perforation	Pathological stage	Circumferential resection margin	Number of lymph nodes resected	Largest diameter of tumor (cm)	Tumor size (cm)	Differentiation degree	Mucinous adenocarcinoma	Venous invasion	Neural invasion	Postoperative hospital stay (days)	Days to urinary catheter removal	Days to 1st liquid diet	Days to first flatus	Postoperative 30-day complications							Postoperative chemoradiotherapy	Long-term complications				5-year follow-up
																											Perineal complications	Intestinal obstruction	Urinary and sexual dysfunction	Sacrococcygeal pain	Pulmonary infection	Deep venous thrombosis	Postoperative 30-day death		Perineal complications	Complication of colostomy	Urinary and sexual dysfunction	Sacrococcygeal pain	Lost to follow-up (Date of loss to follow-up)	Local recurrence	Distant metastasis	Date of metastasis	Survival status	Follow-up time (months)	Disease-free survival (months)	Overall survival (months)
1	Male	68	2013/11/2	2013-11-06	22.7	2	3	cT2N1M0	No	No	210	200	No	pT2N0M0 I	No	11	3	3*2.5*1	Well	No	No	No	12	6	3	2	No	No	No	No	No	No	No	Chemotherapy	No	No	No	No	No	No	No		Normal	94	94	94
2	Female	49	2013/11/4	2013-11-07	21.5	1	3	cT3N0M0	No	No	200	100	No	pT3N0M0 IIA	No	13	3.8	3.8*2.6*0.7	Moderately	No	No	No	9	4	4	3	No	No	No	No	No	No	No	Chemotherapy	No	No	No	No	No	No	No		Normal	94	94	94
3	Male	63	2013/11/7	2013-11-11	23.5	1	4	cT3N2M0	Yes	No	220	100	No	ypT3N1bM0 IIIB	No	13	4	4*4*1.1	Moderately	No	No	No	12	6	2	3	No	No	No	No	No	No	No	Chemotherapy	No	No	No	No	No	No	Lung	2017-08-07	Death	75	44	75
4	Male	62	2014-01-06	2014-01-09	23.1	1	4	cT3N2M0	Yes	No	210	300	No	ypT3N1aM0 IIIB	No	15	4	4*3*2	Poorly	No	No	No	12	6	2	3	No	No	No	No	No	No	No	Chemotherapy	No	No	No	No	No	No	No		Normal	92	92	92
5	Female	69	2014-03-13	2014-03-18	25.4	2	3	cT3N0M0	No	No	240	200	No	pT3N0M0 IIA	No	12	3	3*2.7*1	Moderately	No	No	No	12	6	2	2	No	No	No	No	No	No	No	Chemotherapy	No	Parastomal hernia Postoperative 19 months	No	No	No	No	No		Normal	89	89	89
6	Female	77	2014-04-30	2014-05-07	25.4	1	3.5	cT3N0M0	No	No	240	200	No	pT3N0M0 IIA	No	13	4.8	4.8*4.5*1	Well	No	No	No	12	6	3	3	No	No	No	No	No	No	No	No	No	No	No	No	No	No	No		Normal	88	88	88
7	Male	56	2014-05-15	2014-05-20	25.4	1	2	cT3N0M0	No	No	200	200	No	pT3N0M0 IIA	No	14	4	4*3*1.1	Moderately	No	No	No	8	6	1	2	No	No	No	No	No	No	No	No	No	No	Decreased sexual function	No	No	No	No		Normal	87	87	87
8	Male	66	2014-05-19	2014-05-22	23.4	2	3.5	cT3N0M0	No	No	230	300	No	pT2N0M0 I	No	13	3.5	3.5*3.5*1	Well	No	No	No	8	6	2	2	No	No	No	No	No	No	No	No	No	No	No	No	No	No	No		Normal	87	87	87
9	Male	59	2014-05-21	2014-05-28	21.5	2	3	cT3N0M0	No	No	190	400	No	pT3N0M0 IIA	No	13	6	6*3.7*1.5	Moderately	No	No	No	9	6	2	2	No	No	No	No	No	No	No	Chemoradiotherapy	No	No	No	No	No	No	No		Normal	87	87	87
10	Male	57	2014-05-27	2014-05-29	34.3	2	3	cT3N2M0	Yes	No	320	400	No	ypT3N2aM0 IIIB	No	16	4.5	4.5*3.5*2.5	Moderately	Yes	No	No	12	5	2	3	No	No	No	No	No	No	No	Chemoradiotherapy	No	Parastomal hernia Postoperative 17 months	No	No	No	No	Lung	2015-08-13	Death	21	14	21
11	Male	68	2014-06-05	2014-06-06	19.1	2	3	cT2N0M0	No	No	230	100	No	pT1N0M0 I	No	13	2	2*1.8*0.4	Moderately	No	No	No	11	5	2	3	No	No	No	No	No	No	No	No	No	No	No	No	No	No	No		Normal	87	87	87
12	Male	76	2014-07-30	2014-08-06	22	2	2	cT3N2M0	No	No	240	300	No	pT3N1bM0 IIIB	No	12	2.5	2.5*2.5*2.3	Poorly	No	Yes	Yes	13	6	2	3	No	No	No	No	No	No	No	No	No	No	No	No	No	No	Lung	2015-08-27	Death	13	12	13
13	Male	68	2014-08-07	2014-08-12	23.6	2	3	cT3N2M0	No	No	240	100	No	pT3N1aM0 IIIB	No	13	3.5	3.5*3.5*1	Moderately	No	No	Yes	9	5	2	3	No	No	No	No	No	No	No	Chemotherapy	No	No	No	No	No	No	No		Normal	85	85	85
14	Female	77	2014-08-15	2014-08-24	22.2	2	1	cT3N2M0	No	No	220	200	No	pT3N0M0 IIA	No	14	5	5*2.5*1.7	Moderately	No	No	Yes	11	7	2	2	No	No	No	No	No	No	No	No	No	No	No	No	No	No	Lung	2015-06-29	Death	41	10	41
15	Female	66	2014-08-26	2014-09-05	27.6	2	4	cT4bN1M0	No	No	280	200	No	pT4bN0M0 IIC	No	12	5	5*2*1.7	Moderately	No	No	No	12	6	2	2	No	No	No	No	No	No	No	Chemotherapy	No	No	No	No	No	No	No		Normal	84	84	84
16	Male	58	2014-10-07	2014-10-14	25.9	1	4	cT3N1M0	No	No	220	100	No	pT3N0M0 IIA	No	11	3	3*2*2	Well	No	No	No	12	5	2	2	No	No	No	No	No	No	No	Chemotherapy	No	No	No	No	No	No	Lung and bone	2016-04-08	Death	81	17	81
17	Male	56	2014-11-17	2014-11-20	21.3	1	1	cT3N2M0	No	No	240	200	No	pT3N0M0 IIA	No	13	4.5	4.5*3.5*2	Moderately	Yes	No	No	11	6	2	3	No	No	No	No	No	No	No	Chemotherapy	No	No	No	No	No	No	No		Normal	82	82	82
18	Female	72	2015-01-03	2015-01-05	22.1	2	3	cT3N0M0	No	No	220	200	No	pT2N0M0 I	No	15	5.5	5.5*4.5*1.3	Well	Yes	No	No	10	4	3	2	No	No	No	No	No	No	No	No	No	N0	No	No	No	No	No		Death	31	31	31
19	Female	52	2015-03-31	2015-04-02	23.4	1	3	cT3N2M0	No	No	210	200	No	pT2N0M0 I	No	12	2.5	2.5*2.5*1	Poorly	No	No	No	8	5	2	2	No	No	No	No	No	No	No	No	No	No	No	No	No	No	No		Normal	77	77	77
20	Male	66	2015-04-04	2015-04-09	23.7	1	3	cT2N1M0	No	No	200	200	No	pT2N0M0 I	No	14	3.5	3.5*3*1.2	Moderately	No	No	No	9	5	4	3	No	No	No	No	No	No	No	Chemotherapy	No	No	No	No	No	No	No		Normal	77	77	77
21	Female	66	2015-04-08	2015-04-29	27.1	2	1	cT2N1M0	No	No	245	50	No	pT1N0M0 I	No	12	1.5	1.5*1.5*1	Moderately	No	No	No	12	5	2	2	No	No	No	No	No	No	No	Chemotherapy	No	Parastomal hernia Postoperative 4 years	No	No	No	No	No		Normal	76	76	76
22	Female	57	2015-04-09	2015-04-14	21.3	2	3	cT2N1M0	No	No	200	200	No	pT3N0M0 IIA	No	10	3.5	3.5*3.1*1	Moderately	No	No	No	9	5	2	3	No	No	No	No	No	No	No	Chemotherapy	No	No	No	No	No	No	No		Normal	77	77	77
23	Male	54	2015-04-09	2015-04-11	26.7	1	3	cT3N2M0	Yes	No	240	800 (intraoperative blood transfusion)	No	ypT3N2aM0 IIIB	No	14	3	3*3*1.2	Poorly	No	No	Yes	9	4	2	3	No	No	No	No	No	No	No	Chemoradiotherapy	No	No	No	No	No	No	No		Normal	77	77	77
24	Male	49	2015-05-05	2015-05-12	22.6	1	4	cT3N0M0	No	No	205	100	No	pT3N0M0 IIA	No	13	6	6*4.5*0.8	Moderately	No	No	No	8	3	2	2	No	No	No	No	No	No	No	Chemoradiotherapy	No	No	No	No	No	No	No		Normal	76	76	76
25	Male	73	2015-06-10	2015-06-12	21.2	2	4	cT4N2M0	Yes	No	240	100	No	ypT3N2bM0 IIIC	No	15	5	5*3.8*1.5	Poorly	No	No	Yes	12	6	2	3	No	No	No	No	No	No	No	No	No	No	No	No	No	No	No		Death	37	37	37
26	Male	40	2015-06-30	2015-07-07	23.7	1	5	cT4N2M0	Yes	No	230	200	No	ypT3N2bM0 IIIC	No	13	4.8	4.8*4*1.5	Poorly	No	Yes	Yes	13	4	3	3	No	No	No	No	No	No	No	Chemoradiotherapy	No	No	No	No	No	No	Lung and bone	2016-04-15	Death	24	9	24
27	Male	69	2015-07-02	2015-07-07	20.3	2	3.5	cT3N2M0	Yes	No	240	200	No	ypT2N2aM0 IIIB	No	13	4.5	4.5*3*0.7	Moderately	No	No	No	13	6	2	2	No	No	No	No	No	No	No	Chemoradiotherapy	No	No	No	No	No	No	Bone	2020-03-16	Death	65	56	65
28	Female	72	2015-08-18	2015-08-20	23.2	2	1	cT2N0M0	No	No	205	200	No	pT1N0M0 I	No	11	7	7*4.5*2	Moderately	No	No	No	9	5	2	2	No	No	No	No	No	No	No	No	No	No	No	No	No	No	No		Normal	72	72	72
29	Male	66	2015-09-09	2015-09-15	26.3	1	2	cT3N2M0	No	No	210	300	No	pT3N0M0 IIA	No	14	8	8*4*1.2	Moderately	No	No	No	13	3	1	2	No	No	No	No	No	No	No	Chemotherapy	No	No	No	No	No	No	No		Normal	72	72	72
30	Male	65	2015-09-28	2015-09-30	23	1	4	cT3N0M0	No	No	190	100	No	pT3N0M0 IIA	No	12	4	4*4*1	Moderately	No	No	No	11	5	2	3	No	No	No	No	No	No	No	No	No	No	No	No	No	No	No		Normal	71	71	71
31	Female	69	2015-10-14	2015-10-19	24	3	3	cT3N0M0	No	No	210	100	No	pT3N0M0 IIA	No	13	4	4*3.6*1.1	Moderately	No	No	No	12	5	2	2	No	No	No	No	No	No	No	No	No	No	No	No	No	No	No		Normal	70	70	70
32	Female	75	2015-10-24	2015-10-28	22.4	1	4	cT4N2M0	Yes	No	200	200	No	ypT3N2bM0 IIIC	No	26	6.2	6.2*3.8*1.1	Poorly	No	No	Yes	11	4	1	3	No	No	No	No	No	No	No	No	No	No	No	No	No	No	Lung	2016-11-18	Death	17	13	17
33	Male	78	2015-11-02	2015-11-06	20.6	2	2	cT2N2M0	No	No	230	50	No	pT2N1aM0 IIIA	No	13	3.7	3.7*3.7*0.5	Moderately	No	No	No	10	3	2	3	No	No	No	No	No	No	No	No	No	No	No	No	No	No	No		Normal	70	70	70
34	Female	66	2015-12-19	2015-12-24	23.2	2	4	cT3N0M0	No	No	220	100	No	pT4aN0M0 IIB	No	15	3.8	3.8*3.5*0.8	Moderately	No	No	No	11	6	2	2	No	No	No	No	No	No	No	No	No	No	No	No	No	No	Lung, liver and bone	2018-02-19	Death	33	26	33
35	Male	75	2016-01-08	2016-01-09	23.5	2	1	cT3N0M0	No	No	190	100	No	pT2N0M0 I	No	14	3	3*2.2*1.7	Moderately	No	No	No	11	6	2	2	No	No	No	No	No	No	No	No	No	No	No	No	No	No	Bone	2018-11-20	Death	37	34	37
36	Male	57	2016-02-25	2016-03-01	20.8	2	5	cT3N2M0	No	No	170	50	No	pT3N2aM0 IIIB	No	15	3.8	3.8*3.2*1.1	Moderately	No	No	Yes	8	6	1	2	No	No	No	No	No	No	No	No	No	No	No	No	No	No	Liver	2019-04-16	Death	41	39	41
37	Male	63	2016-03-08	2016-03-11	22.2	1	3	cT2N0M0	No	No	160	100	No	pT2N0M0 I	No	18	3.6	3.6*3*1.3	Moderately	No	No	No	12	4	1	2	No	No	No	No	No	No	No	No	No	No	No	No	No	No	No		Normal	66	66	66
38	Male	35	2016-03-13	2016-03-15	22.5	1	3	cT2N0M0	No	No	230	100	No	pT2N0M0 I	No	14	5	5*4.5*1	Poorly	No	No	No	8	3	1	2	No	No	No	No	No	No	No	Chemoradiotherapy	No	No	No	No	No	No	No		Normal	66	66	66
39	Female	55	2016-03-30	2016-04-08	22.5	1	3	cT3N2M0	Yes	No	230	50	No	ypT3N2aM0 IIIB	No	16	3.5	3.5*3.3*2.2	Poorly	No	No	Yes	11	5	1	1	No	No	No	No	No	No	No	No	No	No	No	No	No	No	No		Normal	65	65	65
40	Male	47	2016-04-05	2016-04-08	21.3	1	4	cT2N0M0	No	No	170	50	No	pT2N0M0 I	No	11	2.5	2.5*2*1.1	Moderately	No	No	No	11	6	3	2	No	No	No	No	No	No	No	Chemotherapy	No	No	No	No	No	No	No		Normal	65	65	65
41	Female	67	2016-04-23	2016-05-01	21.4	2	3	cT3N0M0	No	No	170	50	No	pT3N0M0 IIA	No	12	2.6	2.6*2.2*0.8	Poorly	No	No	No	11	2	1	3	No	No	No	No	No	No	No	No	No	No	No	No	No	No	No		Normal	64	64	64
42	Male	58	2016-05-07	2016-05-11	27.7	2	4	cT3N0M0	No	No	240	50	No	pT2N0M0 I	No	13	3.5	3.5*3*1	Moderately	No	No	No	11	5	2	3	No	No	No	No	No	No	No	Chemotherapy	No	No	No	No	No	No	No		Normal	64	64	64
43	Male	62	2016-05-09	2016-05-18	22.9	1	1	cT3N0M0	No	No	200	50	No	pT3N0M0 IIA	No	14	3.5	3.5*2*2	Moderately	No	No	Yes	9	6	2	2	No	No	No	No	No	No	No	No	No	No	No	No	No	Yes, postoperative 10 months, underwent re-excision	No		Death	49	10	49
44	Male	58	2016-05-20	2016-05-26	17.3	1	1	cT3N0M0	No	No	160	50	No	pT2N0M0 I	No	15	7	7*5*2	Moderately	No	No	Yes	10	4	2	2	No	No	No	No	No	No	No	No	No	No	No	No	No	No	No		Death	45	45	45
45	Male	83	2016-05-23	2016-05-27	19.6	2	2	cT2N0M0	No	No	200	50	No	pT3N0M0 IIA	No	13	2.7	2.7*2.5*1	Moderately	No	No	No	8	3	1	3	No	No	No	No	No	No	No	No	No	No	No	No	No	No	Liver and lung	2018-12-18	Death	33	31	33
46	Male	69	2016-06-30	2016-07-06	25.1	2	2	cT2N0M0	No	No	240	100	No	pT1N0M0 I	No	12	5.5	5.5*4.5*1.2	Poorly	No	No	No	15	3	1	3	No	No	No	No	No	No	No	No	No	No	No	No	No	No	No		Normal	62	62	62
47	Male	66	2016-07-06	2016-07-11	21.8	2	3	cT3N2M0	Yes	No	210	50	No	ypT3N1aM0 IIIB	No	13	3	3*2.4*0.6	Poorly	No	No	No	11	2	2	2	No	No	No	No	No	No	No	Chemotherapy	No	No	No	No	No	No	No		Normal	62	62	62
48	Male	58	2016-07-22	2016-07-28	23	1	2	cT2N2M0	Yes	No	250	50	No	ypT3N2aM0 IIIB	No	13	2	2*1.8*0.6	Well	Yes	No	Yes	9	3	2	1	No	No	No	No	No	No	No	Chemoradiotherapy	No	No	No	No	Yes 2017.12.3	No	No		-	17	-	-
49	Female	69	2016-07-27	2016-08-02	26.1	2	2	cT2N0M0	No	No	210	150	No	pT2N0M0 I	No	16	5	5*4*1	Moderately	No	No	No	9	2	1	2	No	No	No	No	No	No	No	No	No	No	No	No	No	No	No		Normal	61	61	61
50	Male	56	2016-08-09	2016-08-14	26.1	1	3	cT2N1M0	No	No	180	100	No	pT3N0M0 IIA	No	15	7.3	7.3*7*0.8	Moderately	Yes	No	No	11	2	1	2	No	No	No	No	No	No	No	Chemotherapy	No	No	No	No	No	No	No		Normal	61	61	61
51	Male	67	2016-08-11	2016-08-14	29.4	1	3	cT2N1M0	No	No	180	100	No	pT2N0M0 I	No	13	1	1*1*0.7	Moderately	No	No	No	9	2	2	2	No	No	No	No	No	No	No	No	No	No	No	No	No	No	No		Normal	61	61	61
52	Female	60	2016-08-13	2016-08-21	26.7	2	2	cT3N0M0	No	No	170	100	No	pT3N0M0 IIA	No	14	3	3*2.5*2	Moderately	No	No	No	11	2	1	2	No	No	No	No	No	No	No	Chemotherapy	Perineal hernia Postoperative 6 months	No	No	No	No	No	No		Normal	60	60	60
53	Male	59	2016-08-23	2016-08-25	26	1	4	cT3N2M0	Yes	No	190	100	No	ypT3N1aM0 IIIB	No	13	5	5*3*1.1	Moderately	No	No	No	7	4	1	2	No	No	No	No	No	No	No	Chemotherapy	No	No	No	No	No	No	No		Normal	60	60	60
54	Male	69	2016-09-02	2016-09-08	23.9	1	3	cT3N1M0	Yes	No	200	100	No	ypT3N1aM0 IIIB	No	17	3	3*2.5*1.4	Moderately	No	No	No	11	2	1	3	No	No	No	No	No	No	No	Chemotherapy	No	No	No	No	No	No	No		Normal	60	60	60
55	Male	64	2016-09-02	2016-09-06	23.7	2	3	cT1N0M0	No	No	200	50	No	pT1N0M0 I	No	15	1.7	1.7*1.5*0.5	Moderately	No	No	No	13	2	1	3	No	No	No	No	No	No	No	No	No	No	No	No	No	No	No		Normal	60	60	60
56	Female	71	2016-09-08	2016-09-14	22.9	1	4	cT3N0M0	No	No	180	50	No	pT3N0M0 IIA	No	13	4.5	4.5*3*1.5	Moderately	No	No	No	8	3	2	3	No	No	No	No	No	No	No	No	No	No	No	No	No	No	No		Normal	60	60	60
